# Supplementary material for: Stability of operational taxonomic units: an important but neglected property for analyzing microbial diversity
Source: Microbiome. 2015 May 20;3:20. doi: 10.1186/s40168-015-0081-x (PMC4438525; doi:10.1186/s40168-015-0081-x)
Supplement: Additional file 4: — Taxonomic composition from phylum to genus level, comparing 60% and full datasets using CL. All of the subsamples were rarefied to 30,000 sequences per sample (60% of the full dataset) to be included in this analysis. [file 40168_2015_81_MOESM4_ESM.zip]

Archive with 47 entries (40 files):
- taxa_summary_plots/
- taxa_summary_plots/.DS_Store
- __MACOSX/
- __MACOSX/taxa_summary_plots/
- __MACOSX/taxa_summary_plots/._.DS_Store
- taxa_summary_plots/bar_charts.html
- taxa_summary_plots/charts/
- taxa_summary_plots/charts/8k7dxfRgKflkct7RocEuzIPR4WFqpU.pdf
- taxa_summary_plots/charts/atIb36Wj0xLmU5OMOYWOqisgxZz8jU.pdf
- taxa_summary_plots/charts/bDaO8tJyTUWKGcppdoRPptS3Xddb92.pdf
- taxa_summary_plots/charts/hf670wKSbglWONZT8pChIUUaa0gc4r.png
- taxa_summary_plots/charts/hf670wKSbglWONZT8pChIUUaa0gc4r_legend.pdf
- taxa_summary_plots/charts/hFil570eejJ8DnmNhaYwtifCTk1CDc.png
- taxa_summary_plots/charts/hFil570eejJ8DnmNhaYwtifCTk1CDc_legend.pdf
- taxa_summary_plots/charts/K3qZYZ0up21F32Dsgr7nHTQFP37H0g.png
- taxa_summary_plots/charts/K3qZYZ0up21F32Dsgr7nHTQFP37H0g_legend.pdf
- taxa_summary_plots/charts/kp90ZfCJrbSq110nNPUOwSZhzZsJq1.pdf
- taxa_summary_plots/charts/Liij9PGrAWTg0zzZJksuYGI0OszmZ8.png
- taxa_summary_plots/charts/Liij9PGrAWTg0zzZJksuYGI0OszmZ8_legend.pdf
- taxa_summary_plots/charts/nzI3lUHt8zstgmO0xSpzzfZZ2Gm1NW.png
- taxa_summary_plots/charts/nzI3lUHt8zstgmO0xSpzzfZZ2Gm1NW_legend.pdf
- taxa_summary_plots/charts/OccEOjRtxLoo2K0MNc9jkWwrsdJGpF.pdf
- taxa_summary_plots/charts/OkhtHFbUfC9ZTFhSHU0oCg0ZDOIszO.pdf
- taxa_summary_plots/charts/OkI2Rm0mCjbKaij1mhXOkRiJd2gCcg.png
- taxa_summary_plots/charts/OkI2Rm0mCjbKaij1mhXOkRiJd2gCcg_legend.pdf
- taxa_summary_plots/charts/PTPj1w01at8zLfj00t50G0pR2wXwo4.png
- taxa_summary_plots/charts/PTPj1w01at8zLfj00t50G0pR2wXwo4_legend.pdf
- taxa_summary_plots/charts/PxYS1LQDQDtwl1Ua6KCsyyTZ8e95CU.pdf
- taxa_summary_plots/charts/SBD5aLcQ5MNjcnTZukNiRZU0jgzo2j.png
- taxa_summary_plots/charts/SBD5aLcQ5MNjcnTZukNiRZU0jgzo2j_legend.pdf
- taxa_summary_plots/charts/U1OMuJLTM2RUABdjYb4p4hGsLemhBl.png
- taxa_summary_plots/charts/U1OMuJLTM2RUABdjYb4p4hGsLemhBl_legend.pdf
- taxa_summary_plots/charts/UW1K0NdgNl1LCHKBmqaT0IjkA0YylH.pdf
- taxa_summary_plots/charts/zC5Jk3iIc605qyP2MXswRe0y0UsbOc.pdf
- taxa_summary_plots/charts/ZJKaAcRrGK6PIfWygzzx67CF9O17c3.png
- taxa_summary_plots/charts/ZJKaAcRrGK6PIfWygzzx67CF9O17c3_legend.pdf
- taxa_summary_plots/charts/zQYpNuozUIAfSKixW0YlbPM5ZFnYZB.pdf
- taxa_summary_plots/css/
- taxa_summary_plots/css/qiime_style.css
- taxa_summary_plots/js/
- taxa_summary_plots/js/overlib.js
- taxa_summary_plots/raw_data/
- taxa_summary_plots/raw_data/Group_otu_table_L2.txt
- taxa_summary_plots/raw_data/Group_otu_table_L3.txt
- taxa_summary_plots/raw_data/Group_otu_table_L4.txt
- taxa_summary_plots/raw_data/Group_otu_table_L5.txt
- taxa_summary_plots/raw_data/Group_otu_table_L6.txt
