# Supplementary material for: Stability of operational taxonomic units: an important but neglected property for analyzing microbial diversity
Source: Microbiome. 2015 May 20;3:20. doi: 10.1186/s40168-015-0081-x (PMC4438525; doi:10.1186/s40168-015-0081-x)
Supplement: Additional file 4: — Taxonomic composition from phylum to genus level, comparing 60% and full datasets using CL. All of the subsamples were rarefied to 30,000 sequences per sample (60% of the full dataset) to be included in this analysis. [file 40168_2015_81_MOESM4_ESM.zip › taxa_summary_plots/raw_data/Group_otu_table_L2.txt]

Taxon	total	30000
Archaea;Euryarchaeota	0.00029678287365	0.000306666666667
Archaea;Other	3.957104982e-05	3.22222222222e-05
Bacteria;Acidobacteria	0.0505915871948	0.0500877777778
Bacteria;Actinobacteria	0.0442997902734	0.0450366666667
Bacteria;Bacteroidetes	0.135590202208	0.136285555556
Bacteria;Chlamydiae	0.00156305646789	0.00178555555556
Bacteria;Chloroflexi	1.978552491e-05	2.66666666667e-05
Bacteria;Firmicutes	0.00738000079142	0.00742111111111
Bacteria;Gemmatimonadetes	0.00712278896759	0.00706777777778
Bacteria;Nitrospira	0.00011871314946	0.000116666666667
Bacteria;OP10	0.000672707846939	0.000682222222222
Bacteria;Other	0.304815796763	0.303601111111
Bacteria;Planctomycetes	3.957104982e-05	4.66666666667e-05
Bacteria;Proteobacteria	0.430374737842	0.430483333333
Bacteria;Spirochaetes	0.0	2.22222222222e-06
Bacteria;TM7	0.00433302995528	0.00421222222222
Bacteria;Verrucomicrobia	0.0100312611294	0.00998666666667
Unclassified;Other	0.00271061691267	0.00281888888889
