# Supplementary material for: Stability of operational taxonomic units: an important but neglected property for analyzing microbial diversity
Source: Microbiome. 2015 May 20;3:20. doi: 10.1186/s40168-015-0081-x (PMC4438525; doi:10.1186/s40168-015-0081-x)
Supplement: Additional file 4: — Taxonomic composition from phylum to genus level, comparing 60% and full datasets using CL. All of the subsamples were rarefied to 30,000 sequences per sample (60% of the full dataset) to be included in this analysis. [file 40168_2015_81_MOESM4_ESM.zip › taxa_summary_plots/raw_data/Group_otu_table_L3.txt]

Taxon	total	30000
Archaea;Euryarchaeota;Other	0.00029678287365	0.000306666666667
Archaea;Other;Other	3.957104982e-05	3.22222222222e-05
Bacteria;Acidobacteria;Acidobacteria_Gp1	0.00245340508884	0.00248111111111
Bacteria;Acidobacteria;Acidobacteria_Gp2	0.0114558189229	0.0110555555556
Bacteria;Acidobacteria;Acidobacteria_Gp22	0.00134541569388	0.00131888888889
Bacteria;Acidobacteria;Acidobacteria_Gp3	0.00902219935895	0.00883888888889
Bacteria;Acidobacteria;Acidobacteria_Gp4	0.000514423647659	0.00051
Bacteria;Acidobacteria;Acidobacteria_Gp5	0.0102489019034	0.0103288888889
Bacteria;Acidobacteria;Acidobacteria_Gp6	0.000593565747299	0.00042
Bacteria;Acidobacteria;Acidobacteria_Gp7	0.00132563016897	0.00128555555556
Bacteria;Acidobacteria;Holophagae	0.00011871314946	0.000113333333333
Bacteria;Acidobacteria;Other	0.0135135135135	0.0137355555556
Bacteria;Actinobacteria;Actinobacteria	0.0442997902734	0.0450366666667
Bacteria;Bacteroidetes;Flavobacteria	0.00189941039136	0.00191555555556
Bacteria;Bacteroidetes;Other	0.0211902971786	0.0212488888889
Bacteria;Bacteroidetes;Sphingobacteria	0.112500494638	0.113121111111
Bacteria;Chlamydiae;Chlamydiae	0.00156305646789	0.00178555555556
Bacteria;Chloroflexi;Other	1.978552491e-05	2.66666666667e-05
Bacteria;Firmicutes;Bacilli	0.00180048276681	0.00173333333333
Bacteria;Firmicutes;Clostridia	0.000811206521309	0.000822222222222
Bacteria;Firmicutes;Other	0.0047683115033	0.00486555555556
Bacteria;Gemmatimonadetes;Gemmatimonadetes	0.00712278896759	0.00706777777778
Bacteria;Nitrospira;Nitrospira	0.00011871314946	0.000116666666667
Bacteria;OP10;OP10_genera_incertae_sedis	0.000672707846939	0.000682222222222
Bacteria;Other;Other	0.304815796763	0.303601111111
Bacteria;Planctomycetes;Planctomycetacia	3.957104982e-05	4.66666666667e-05
Bacteria;Proteobacteria;Alphaproteobacteria	0.108009180484	0.10841
Bacteria;Proteobacteria;Betaproteobacteria	0.0999762573701	0.100667777778
Bacteria;Proteobacteria;Deltaproteobacteria	0.0574175932888	0.0570733333333
Bacteria;Proteobacteria;Gammaproteobacteria	0.0296980728899	0.0296766666667
Bacteria;Proteobacteria;Other	0.13527363381	0.134655555556
Bacteria;Spirochaetes;Spirochaetes	0.0	2.22222222222e-06
Bacteria;TM7;TM7_genera_incertae_sedis	0.00433302995528	0.00421222222222
Bacteria;Verrucomicrobia;Other	0.000534209172569	0.000715555555556
Bacteria;Verrucomicrobia;Spartobacteria	0.00033635392347	0.000324444444444
Bacteria;Verrucomicrobia;Subdivision3	0.00906177040877	0.00885777777778
Bacteria;Verrucomicrobia;Subdivision5	9.89276245499e-05	8.88888888889e-05
Unclassified;Other;Other	0.00271061691267	0.00281888888889
