# Supplementary material for: Stability of operational taxonomic units: an important but neglected property for analyzing microbial diversity
Source: Microbiome. 2015 May 20;3:20. doi: 10.1186/s40168-015-0081-x (PMC4438525; doi:10.1186/s40168-015-0081-x)
Supplement: Additional file 4: — Taxonomic composition from phylum to genus level, comparing 60% and full datasets using CL. All of the subsamples were rarefied to 30,000 sequences per sample (60% of the full dataset) to be included in this analysis. [file 40168_2015_81_MOESM4_ESM.zip › taxa_summary_plots/raw_data/Group_otu_table_L4.txt]

Taxon	total	30000
Archaea;Euryarchaeota;Other;Other	0.00029678287365	0.000306666666667
Archaea;Other;Other;Other	3.957104982e-05	3.22222222222e-05
Bacteria;Acidobacteria;Acidobacteria_Gp1;Gp1	0.00245340508884	0.00248111111111
Bacteria;Acidobacteria;Acidobacteria_Gp2;Gp2	0.0114558189229	0.0110555555556
Bacteria;Acidobacteria;Acidobacteria_Gp22;Gp22	0.00134541569388	0.00131888888889
Bacteria;Acidobacteria;Acidobacteria_Gp3;Gp3	0.00902219935895	0.00883888888889
Bacteria;Acidobacteria;Acidobacteria_Gp4;Gp4	0.000514423647659	0.00051
Bacteria;Acidobacteria;Acidobacteria_Gp5;Gp5	0.0102489019034	0.0103288888889
Bacteria;Acidobacteria;Acidobacteria_Gp6;Gp6	0.000593565747299	0.00042
Bacteria;Acidobacteria;Acidobacteria_Gp7;Gp7	0.00132563016897	0.00128555555556
Bacteria;Acidobacteria;Holophagae;Holophagales	0.00011871314946	0.000113333333333
Bacteria;Acidobacteria;Other;Other	0.0135135135135	0.0137355555556
Bacteria;Actinobacteria;Actinobacteria;Acidimicrobiales	0.00130584464406	0.00129555555556
Bacteria;Actinobacteria;Actinobacteria;Actinomycetales	0.0203988761822	0.0210733333333
Bacteria;Actinobacteria;Actinobacteria;Other	0.020656088006	0.0207322222222
Bacteria;Actinobacteria;Actinobacteria;Solirubrobacterales	0.00193898144118	0.00193555555556
Bacteria;Bacteroidetes;Flavobacteria;Flavobacteriales	0.00189941039136	0.00191555555556
Bacteria;Bacteroidetes;Other;Other	0.0211902971786	0.0212488888889
Bacteria;Bacteroidetes;Sphingobacteria;Sphingobacteriales	0.112500494638	0.113121111111
Bacteria;Chlamydiae;Chlamydiae;Chlamydiales	0.00156305646789	0.00178555555556
Bacteria;Chloroflexi;Other;Other	1.978552491e-05	2.66666666667e-05
Bacteria;Firmicutes;Bacilli;Bacillales	0.00132563016897	0.00115444444444
Bacteria;Firmicutes;Bacilli;Other	0.000474852597839	0.000578888888889
Bacteria;Firmicutes;Clostridia;Clostridiales	7.91420996399e-05	8.22222222222e-05
Bacteria;Firmicutes;Clostridia;Other	0.000732064421669	0.00074
Bacteria;Firmicutes;Other;Other	0.0047683115033	0.00486555555556
Bacteria;Gemmatimonadetes;Gemmatimonadetes;Gemmatimonadales	0.00712278896759	0.00706777777778
Bacteria;Nitrospira;Nitrospira;Nitrospirales	0.00011871314946	0.000116666666667
Bacteria;OP10;OP10_genera_incertae_sedis;Other	0.000672707846939	0.000682222222222
Bacteria;Other;Other;Other	0.304815796763	0.303601111111
Bacteria;Planctomycetes;Planctomycetacia;Planctomycetales	3.957104982e-05	4.66666666667e-05
Bacteria;Proteobacteria;Alphaproteobacteria;Caulobacterales	0.00280954453722	0.00285111111111
Bacteria;Proteobacteria;Alphaproteobacteria;Other	0.059119148431	0.0592655555556
Bacteria;Proteobacteria;Alphaproteobacteria;Rhizobiales	0.0411341062878	0.0414655555556
Bacteria;Proteobacteria;Alphaproteobacteria;Rhodospirillales	0.00207748011555	0.00197444444444
Bacteria;Proteobacteria;Alphaproteobacteria;Rickettsiales	5.93565747299e-05	6.66666666667e-05
Bacteria;Proteobacteria;Alphaproteobacteria;Sphingomonadales	0.00280954453722	0.00278666666667
Bacteria;Proteobacteria;Betaproteobacteria;Burkholderiales	0.0191919591627	0.0189377777778
Bacteria;Proteobacteria;Betaproteobacteria;Neisseriales	1.978552491e-05	2.22222222222e-05
Bacteria;Proteobacteria;Betaproteobacteria;Nitrosomonadales	0.0	3.33333333333e-06
Bacteria;Proteobacteria;Betaproteobacteria;Other	0.0807051561078	0.08165
Bacteria;Proteobacteria;Betaproteobacteria;Rhodocyclales	5.93565747299e-05	5.44444444444e-05
Bacteria;Proteobacteria;Deltaproteobacteria;Bdellovibrionales	5.93565747299e-05	6.11111111111e-05
Bacteria;Proteobacteria;Deltaproteobacteria;Desulfuromonadales	0.00302718531123	0.00302777777778
Bacteria;Proteobacteria;Deltaproteobacteria;Myxococcales	0.0480986110562	0.0477988888889
Bacteria;Proteobacteria;Deltaproteobacteria;Other	0.00623244034664	0.00618555555556
Bacteria;Proteobacteria;Gammaproteobacteria;Enterobacteriales	1.978552491e-05	1.55555555556e-05
Bacteria;Proteobacteria;Gammaproteobacteria;Gammaproteobacteria_incertae_sedis	0.00033635392347	0.000343333333333
Bacteria;Proteobacteria;Gammaproteobacteria;Legionellales	5.93565747299e-05	7.44444444444e-05
Bacteria;Proteobacteria;Gammaproteobacteria;Other	0.0168770527482	0.0169477777778
Bacteria;Proteobacteria;Gammaproteobacteria;Pseudomonadales	0.00706343239286	0.00703444444444
Bacteria;Proteobacteria;Gammaproteobacteria;Xanthomonadales	0.00534209172569	0.00526111111111
Bacteria;Proteobacteria;Other;Other	0.13527363381	0.134655555556
Bacteria;Spirochaetes;Spirochaetes;Spirochaetales	0.0	2.22222222222e-06
Bacteria;TM7;TM7_genera_incertae_sedis;Other	0.00433302995528	0.00421222222222
Bacteria;Verrucomicrobia;Other;Other	0.000534209172569	0.000715555555556
Bacteria;Verrucomicrobia;Spartobacteria;Other	1.978552491e-05	1.88888888889e-05
Bacteria;Verrucomicrobia;Spartobacteria;Spartobacteria_genera_incertae_sedis	0.00031656839856	0.000305555555556
Bacteria;Verrucomicrobia;Subdivision3;Subdivision3_genera_incertae_sedis	0.00906177040877	0.00885777777778
Bacteria;Verrucomicrobia;Subdivision5;Subdivision5_genera_incertae_sedis	9.89276245499e-05	8.88888888889e-05
Unclassified;Other;Other;Other	0.00271061691267	0.00281888888889
