# Supplementary material for: Stability of operational taxonomic units: an important but neglected property for analyzing microbial diversity
Source: Microbiome. 2015 May 20;3:20. doi: 10.1186/s40168-015-0081-x (PMC4438525; doi:10.1186/s40168-015-0081-x)
Supplement: Additional file 4: — Taxonomic composition from phylum to genus level, comparing 60% and full datasets using CL. All of the subsamples were rarefied to 30,000 sequences per sample (60% of the full dataset) to be included in this analysis. [file 40168_2015_81_MOESM4_ESM.zip › taxa_summary_plots/raw_data/Group_otu_table_L5.txt]

Taxon	total	30000
Archaea;Euryarchaeota;Other;Other;Other	0.00029678287365	0.000306666666667
Archaea;Other;Other;Other;Other	3.957104982e-05	3.22222222222e-05
Bacteria;Acidobacteria;Acidobacteria_Gp1;Gp1;Other	0.00245340508884	0.00248111111111
Bacteria;Acidobacteria;Acidobacteria_Gp2;Gp2;Other	0.0114558189229	0.0110555555556
Bacteria;Acidobacteria;Acidobacteria_Gp22;Gp22;Other	0.00134541569388	0.00131888888889
Bacteria;Acidobacteria;Acidobacteria_Gp3;Gp3;Other	0.00902219935895	0.00883888888889
Bacteria;Acidobacteria;Acidobacteria_Gp4;Gp4;Other	0.000514423647659	0.00051
Bacteria;Acidobacteria;Acidobacteria_Gp5;Gp5;Other	0.0102489019034	0.0103288888889
Bacteria;Acidobacteria;Acidobacteria_Gp6;Gp6;Other	0.000593565747299	0.00042
Bacteria;Acidobacteria;Acidobacteria_Gp7;Gp7;Other	0.00132563016897	0.00128555555556
Bacteria;Acidobacteria;Holophagae;Holophagales;Holophagaceae	0.00011871314946	0.000113333333333
Bacteria;Acidobacteria;Other;Other;Other	0.0135135135135	0.0137355555556
Bacteria;Actinobacteria;Actinobacteria;Acidimicrobiales;Iamiaceae	0.00128605911915	0.00127888888889
Bacteria;Actinobacteria;Actinobacteria;Acidimicrobiales;Other	1.978552491e-05	1.66666666667e-05
Bacteria;Actinobacteria;Actinobacteria;Actinomycetales;Geodermatophilaceae	5.93565747299e-05	4.88888888889e-05
Bacteria;Actinobacteria;Actinobacteria;Actinomycetales;Microbacteriaceae	0.00150369989316	0.00148222222222
Bacteria;Actinobacteria;Actinobacteria;Actinomycetales;Micrococcaceae	0.00025721182383	0.000263333333333
Bacteria;Actinobacteria;Actinobacteria;Actinomycetales;Micromonosporaceae	0.00185983934154	0.00181777777778
Bacteria;Actinobacteria;Actinobacteria;Actinomycetales;Nocardiaceae	0.00407581813146	0.00466333333333
Bacteria;Actinobacteria;Actinobacteria;Actinomycetales;Nocardioidaceae	0.00182026829172	0.00191
Bacteria;Actinobacteria;Actinobacteria;Actinomycetales;Other	0.00925962565787	0.00920888888889
Bacteria;Actinobacteria;Actinobacteria;Actinomycetales;Pseudonocardiaceae	0.00021764077401	0.000241111111111
Bacteria;Actinobacteria;Actinobacteria;Actinomycetales;Streptomycetaceae	0.0011871314946	0.00127222222222
Bacteria;Actinobacteria;Actinobacteria;Actinomycetales;Streptosporangiaceae	5.93565747299e-05	6.77777777778e-05
Bacteria;Actinobacteria;Actinobacteria;Actinomycetales;Thermomonosporaceae	9.89276245499e-05	9.77777777778e-05
Bacteria;Actinobacteria;Actinobacteria;Other;Other	0.020656088006	0.0207322222222
Bacteria;Actinobacteria;Actinobacteria;Solirubrobacterales;Other	0.000573780222389	0.000572222222222
Bacteria;Actinobacteria;Actinobacteria;Solirubrobacterales;Patulibacteraceae	0.000534209172569	0.000557777777778
Bacteria;Actinobacteria;Actinobacteria;Solirubrobacterales;Solirubrobacteraceae	0.000830992046219	0.000805555555556
Bacteria;Bacteroidetes;Flavobacteria;Flavobacteriales;Cryomorphaceae	5.93565747299e-05	6.66666666667e-05
Bacteria;Bacteroidetes;Flavobacteria;Flavobacteriales;Flavobacteriaceae	0.00182026829172	0.00182111111111
Bacteria;Bacteroidetes;Flavobacteria;Flavobacteriales;Other	1.978552491e-05	2.77777777778e-05
Bacteria;Bacteroidetes;Other;Other;Other	0.0211902971786	0.0212488888889
Bacteria;Bacteroidetes;Sphingobacteria;Sphingobacteriales;Chitinophagaceae	0.084840330814	0.0849866666667
Bacteria;Bacteroidetes;Sphingobacteria;Sphingobacteriales;Cytophagaceae	0.0001978552491	0.000203333333333
Bacteria;Bacteroidetes;Sphingobacteria;Sphingobacteriales;Other	0.0177674013692	0.0180622222222
Bacteria;Bacteroidetes;Sphingobacteria;Sphingobacteriales;Sphingobacteriaceae	0.00969490720589	0.00986888888889
Bacteria;Chlamydiae;Chlamydiae;Chlamydiales;Other	0.00134541569388	0.00154555555556
Bacteria;Chlamydiae;Chlamydiae;Chlamydiales;Parachlamydiaceae	0.00021764077401	0.00024
Bacteria;Chloroflexi;Other;Other;Other	1.978552491e-05	2.66666666667e-05
Bacteria;Firmicutes;Bacilli;Bacillales;Bacillaceae	3.957104982e-05	5.22222222222e-05
Bacteria;Firmicutes;Bacilli;Bacillales;Other	0.00100906177041	0.000842222222222
Bacteria;Firmicutes;Bacilli;Bacillales;Paenibacillaceae	0.00025721182383	0.00024
Bacteria;Firmicutes;Bacilli;Bacillales;Thermoactinomycetaceae	1.978552491e-05	2e-05
Bacteria;Firmicutes;Bacilli;Other;Other	0.000474852597839	0.000578888888889
Bacteria;Firmicutes;Clostridia;Clostridiales;Clostridiaceae	7.91420996399e-05	8.22222222222e-05
Bacteria;Firmicutes;Clostridia;Other;Other	0.000732064421669	0.00074
Bacteria;Firmicutes;Other;Other;Other	0.0047683115033	0.00486555555556
Bacteria;Gemmatimonadetes;Gemmatimonadetes;Gemmatimonadales;Gemmatimonadaceae	0.00712278896759	0.00706777777778
Bacteria;Nitrospira;Nitrospira;Nitrospirales;Nitrospiraceae	0.00011871314946	0.000116666666667
Bacteria;OP10;OP10_genera_incertae_sedis;Other;Other	0.000672707846939	0.000682222222222
Bacteria;Other;Other;Other;Other	0.304815796763	0.303601111111
Bacteria;Planctomycetes;Planctomycetacia;Planctomycetales;Planctomycetaceae	3.957104982e-05	4.66666666667e-05
Bacteria;Proteobacteria;Alphaproteobacteria;Caulobacterales;Caulobacteraceae	0.00280954453722	0.00285111111111
Bacteria;Proteobacteria;Alphaproteobacteria;Other;Other	0.059119148431	0.0592655555556
Bacteria;Proteobacteria;Alphaproteobacteria;Rhizobiales;Bradyrhizobiaceae	0.0303905662617	0.03034
Bacteria;Proteobacteria;Alphaproteobacteria;Rhizobiales;Brucellaceae	0.000613351272209	0.000595555555556
Bacteria;Proteobacteria;Alphaproteobacteria;Rhizobiales;Hyphomicrobiaceae	0.00031656839856	0.000328888888889
Bacteria;Proteobacteria;Alphaproteobacteria;Rhizobiales;Methylobacteriaceae	5.93565747299e-05	5.88888888889e-05
Bacteria;Proteobacteria;Alphaproteobacteria;Rhizobiales;Methylocystaceae	7.91420996399e-05	7.88888888889e-05
Bacteria;Proteobacteria;Alphaproteobacteria;Rhizobiales;Other	0.00878477306003	0.00920555555556
Bacteria;Proteobacteria;Alphaproteobacteria;Rhizobiales;Rhizobiaceae	0.000890348620949	0.000834444444444
Bacteria;Proteobacteria;Alphaproteobacteria;Rhizobiales;Xanthobacteraceae	0.0	2.33333333333e-05
Bacteria;Proteobacteria;Alphaproteobacteria;Rhodospirillales;Acetobacteraceae	0.00130584464406	0.00128222222222
Bacteria;Proteobacteria;Alphaproteobacteria;Rhodospirillales;Other	0.000771635471489	0.000692222222222
Bacteria;Proteobacteria;Alphaproteobacteria;Rickettsiales;Rickettsiaceae	5.93565747299e-05	6.66666666667e-05
Bacteria;Proteobacteria;Alphaproteobacteria;Sphingomonadales;Erythrobacteraceae	0.00033635392347	0.000365555555556
Bacteria;Proteobacteria;Alphaproteobacteria;Sphingomonadales;Other	0.00150369989316	0.00151555555556
Bacteria;Proteobacteria;Alphaproteobacteria;Sphingomonadales;Sphingomonadaceae	0.000969490720589	0.000905555555556
Bacteria;Proteobacteria;Betaproteobacteria;Burkholderiales;Alcaligenaceae	0.0001978552491	0.00022
Bacteria;Proteobacteria;Betaproteobacteria;Burkholderiales;Burkholderiaceae	0.00334375370979	0.00348444444444
Bacteria;Proteobacteria;Betaproteobacteria;Burkholderiales;Comamonadaceae	0.000732064421669	0.000384444444444
Bacteria;Proteobacteria;Betaproteobacteria;Burkholderiales;Other	0.0111590360492	0.0111
Bacteria;Proteobacteria;Betaproteobacteria;Burkholderiales;Oxalobacteraceae	0.0037592497329	0.00374888888889
Bacteria;Proteobacteria;Betaproteobacteria;Neisseriales;Neisseriaceae	1.978552491e-05	2.22222222222e-05
Bacteria;Proteobacteria;Betaproteobacteria;Nitrosomonadales;Nitrosomonadaceae	0.0	3.33333333333e-06
Bacteria;Proteobacteria;Betaproteobacteria;Other;Other	0.0807051561078	0.08165
Bacteria;Proteobacteria;Betaproteobacteria;Rhodocyclales;Rhodocyclaceae	5.93565747299e-05	5.44444444444e-05
Bacteria;Proteobacteria;Deltaproteobacteria;Bdellovibrionales;Bacteriovoracaceae	5.93565747299e-05	6.11111111111e-05
Bacteria;Proteobacteria;Deltaproteobacteria;Desulfuromonadales;Geobacteraceae	0.00298761426141	0.00298444444444
Bacteria;Proteobacteria;Deltaproteobacteria;Desulfuromonadales;Other	3.957104982e-05	4.33333333333e-05
Bacteria;Proteobacteria;Deltaproteobacteria;Myxococcales;Cystobacteraceae	0.00429345890546	0.00434444444444
Bacteria;Proteobacteria;Deltaproteobacteria;Myxococcales;Haliangiaceae	0.00601479957263	0.00633555555556
Bacteria;Proteobacteria;Deltaproteobacteria;Myxococcales;Nannocystaceae	3.957104982e-05	4.66666666667e-05
Bacteria;Proteobacteria;Deltaproteobacteria;Myxococcales;Other	0.0340311028452	0.0336122222222
Bacteria;Proteobacteria;Deltaproteobacteria;Myxococcales;Polyangiaceae	0.00371967868308	0.00346
Bacteria;Proteobacteria;Deltaproteobacteria;Other;Other	0.00623244034664	0.00618555555556
Bacteria;Proteobacteria;Gammaproteobacteria;Enterobacteriales;Enterobacteriaceae	1.978552491e-05	1.55555555556e-05
Bacteria;Proteobacteria;Gammaproteobacteria;Gammaproteobacteria_incertae_sedis;Solimonas	0.00033635392347	0.000343333333333
Bacteria;Proteobacteria;Gammaproteobacteria;Legionellales;Coxiellaceae	5.93565747299e-05	5.88888888889e-05
Bacteria;Proteobacteria;Gammaproteobacteria;Legionellales;Legionellaceae	0.0	1.55555555556e-05
Bacteria;Proteobacteria;Gammaproteobacteria;Other;Other	0.0168770527482	0.0169477777778
Bacteria;Proteobacteria;Gammaproteobacteria;Pseudomonadales;Pseudomonadaceae	0.00706343239286	0.00703444444444
Bacteria;Proteobacteria;Gammaproteobacteria;Xanthomonadales;Other	0.00031656839856	0.00028
Bacteria;Proteobacteria;Gammaproteobacteria;Xanthomonadales;Sinobacteraceae	7.91420996399e-05	8.22222222222e-05
Bacteria;Proteobacteria;Gammaproteobacteria;Xanthomonadales;Xanthomonadaceae	0.00494638122749	0.00489888888889
Bacteria;Proteobacteria;Other;Other;Other	0.13527363381	0.134655555556
Bacteria;Spirochaetes;Spirochaetes;Spirochaetales;Leptospiraceae	0.0	2.22222222222e-06
Bacteria;TM7;TM7_genera_incertae_sedis;Other;Other	0.00433302995528	0.00421222222222
Bacteria;Verrucomicrobia;Other;Other;Other	0.000534209172569	0.000715555555556
Bacteria;Verrucomicrobia;Spartobacteria;Other;Other	1.978552491e-05	1.88888888889e-05
Bacteria;Verrucomicrobia;Spartobacteria;Spartobacteria_genera_incertae_sedis;Other	0.00031656839856	0.000305555555556
Bacteria;Verrucomicrobia;Subdivision3;Subdivision3_genera_incertae_sedis;Other	0.00906177040877	0.00885777777778
Bacteria;Verrucomicrobia;Subdivision5;Subdivision5_genera_incertae_sedis;Other	9.89276245499e-05	8.88888888889e-05
Unclassified;Other;Other;Other;Other	0.00271061691267	0.00281888888889
