# Supplementary material for: Stability of operational taxonomic units: an important but neglected property for analyzing microbial diversity
Source: Microbiome. 2015 May 20;3:20. doi: 10.1186/s40168-015-0081-x (PMC4438525; doi:10.1186/s40168-015-0081-x)
Supplement: Additional file 4: — Taxonomic composition from phylum to genus level, comparing 60% and full datasets using CL. All of the subsamples were rarefied to 30,000 sequences per sample (60% of the full dataset) to be included in this analysis. [file 40168_2015_81_MOESM4_ESM.zip › taxa_summary_plots/raw_data/Group_otu_table_L6.txt]

Taxon	total	30000
Archaea;Euryarchaeota;Other;Other;Other;Other	0.00029678287365	0.000306666666667
Archaea;Other;Other;Other;Other;Other	3.957104982e-05	3.22222222222e-05
Bacteria;Acidobacteria;Acidobacteria_Gp1;Gp1;Other;Other	0.00245340508884	0.00248111111111
Bacteria;Acidobacteria;Acidobacteria_Gp2;Gp2;Other;Other	0.0114558189229	0.0110555555556
Bacteria;Acidobacteria;Acidobacteria_Gp22;Gp22;Other;Other	0.00134541569388	0.00131888888889
Bacteria;Acidobacteria;Acidobacteria_Gp3;Gp3;Other;Other	0.00902219935895	0.00883888888889
Bacteria;Acidobacteria;Acidobacteria_Gp4;Gp4;Other;Other	0.000514423647659	0.00051
Bacteria;Acidobacteria;Acidobacteria_Gp5;Gp5;Other;Other	0.0102489019034	0.0103288888889
Bacteria;Acidobacteria;Acidobacteria_Gp6;Gp6;Other;Other	0.000593565747299	0.00042
Bacteria;Acidobacteria;Acidobacteria_Gp7;Gp7;Other;Other	0.00132563016897	0.00128555555556
Bacteria;Acidobacteria;Holophagae;Holophagales;Holophagaceae;Other	0.00011871314946	0.000113333333333
Bacteria;Acidobacteria;Other;Other;Other;Other	0.0135135135135	0.0137355555556
Bacteria;Actinobacteria;Actinobacteria;Acidimicrobiales;Iamiaceae;Iamia	0.00128605911915	0.00127888888889
Bacteria;Actinobacteria;Actinobacteria;Acidimicrobiales;Other;Other	1.978552491e-05	1.66666666667e-05
Bacteria;Actinobacteria;Actinobacteria;Actinomycetales;Geodermatophilaceae;Other	5.93565747299e-05	4.88888888889e-05
Bacteria;Actinobacteria;Actinobacteria;Actinomycetales;Microbacteriaceae;Other	0.00150369989316	0.00148222222222
Bacteria;Actinobacteria;Actinobacteria;Actinomycetales;Micrococcaceae;Other	0.00025721182383	0.000263333333333
Bacteria;Actinobacteria;Actinobacteria;Actinomycetales;Micromonosporaceae;Actinoplanes	0.00029678287365	0.000284444444444
Bacteria;Actinobacteria;Actinobacteria;Actinomycetales;Micromonosporaceae;Other	0.00156305646789	0.00153333333333
Bacteria;Actinobacteria;Actinobacteria;Actinomycetales;Nocardiaceae;Other	0.00407581813146	0.00466333333333
Bacteria;Actinobacteria;Actinobacteria;Actinomycetales;Nocardioidaceae;Aeromicrobium	0.000534209172569	0.000587777777778
Bacteria;Actinobacteria;Actinobacteria;Actinomycetales;Nocardioidaceae;Kribbella	0.00128605911915	0.00130444444444
Bacteria;Actinobacteria;Actinobacteria;Actinomycetales;Nocardioidaceae;Other	0.0	1.77777777778e-05
Bacteria;Actinobacteria;Actinobacteria;Actinomycetales;Other;Other	0.00925962565787	0.00920888888889
Bacteria;Actinobacteria;Actinobacteria;Actinomycetales;Pseudonocardiaceae;Amycolatopsis	5.93565747299e-05	4.66666666667e-05
Bacteria;Actinobacteria;Actinobacteria;Actinomycetales;Pseudonocardiaceae;Other	3.957104982e-05	6e-05
Bacteria;Actinobacteria;Actinobacteria;Actinomycetales;Pseudonocardiaceae;Pseudonocardia	0.00011871314946	0.000134444444444
Bacteria;Actinobacteria;Actinobacteria;Actinomycetales;Streptomycetaceae;Kitasatospora	3.957104982e-05	4.22222222222e-05
Bacteria;Actinobacteria;Actinobacteria;Actinomycetales;Streptomycetaceae;Other	0.0	4.77777777778e-05
Bacteria;Actinobacteria;Actinobacteria;Actinomycetales;Streptomycetaceae;Streptacidiphilus	1.978552491e-05	2.11111111111e-05
Bacteria;Actinobacteria;Actinobacteria;Actinomycetales;Streptomycetaceae;Streptomyces	0.00112777491987	0.00116111111111
Bacteria;Actinobacteria;Actinobacteria;Actinomycetales;Streptosporangiaceae;Other	5.93565747299e-05	6.77777777778e-05
Bacteria;Actinobacteria;Actinobacteria;Actinomycetales;Thermomonosporaceae;Actinocorallia	9.89276245499e-05	9.11111111111e-05
Bacteria;Actinobacteria;Actinobacteria;Actinomycetales;Thermomonosporaceae;Other	0.0	6.66666666667e-06
Bacteria;Actinobacteria;Actinobacteria;Other;Other;Other	0.020656088006	0.0207322222222
Bacteria;Actinobacteria;Actinobacteria;Solirubrobacterales;Other;Other	0.000573780222389	0.000572222222222
Bacteria;Actinobacteria;Actinobacteria;Solirubrobacterales;Patulibacteraceae;Patulibacter	0.000534209172569	0.000557777777778
Bacteria;Actinobacteria;Actinobacteria;Solirubrobacterales;Solirubrobacteraceae;Solirubrobacter	0.000830992046219	0.000805555555556
Bacteria;Bacteroidetes;Flavobacteria;Flavobacteriales;Cryomorphaceae;Other	5.93565747299e-05	6.66666666667e-05
Bacteria;Bacteroidetes;Flavobacteria;Flavobacteriales;Flavobacteriaceae;Flavobacterium	0.00108820387005	0.00111666666667
Bacteria;Bacteroidetes;Flavobacteria;Flavobacteriales;Flavobacteriaceae;Other	0.000732064421669	0.000704444444444
Bacteria;Bacteroidetes;Flavobacteria;Flavobacteriales;Other;Other	1.978552491e-05	2.77777777778e-05
Bacteria;Bacteroidetes;Other;Other;Other;Other	0.0211902971786	0.0212488888889
Bacteria;Bacteroidetes;Sphingobacteria;Sphingobacteriales;Chitinophagaceae;Chitinophaga	0.00017806972419	0.000187777777778
Bacteria;Bacteroidetes;Sphingobacteria;Sphingobacteriales;Chitinophagaceae;Ferruginibacter	0.0124846662182	0.0126244444444
Bacteria;Bacteroidetes;Sphingobacteria;Sphingobacteriales;Chitinophagaceae;Filimonas	1.978552491e-05	2.33333333333e-05
Bacteria;Bacteroidetes;Sphingobacteria;Sphingobacteriales;Chitinophagaceae;Flavisolibacter	1.978552491e-05	3.55555555556e-05
Bacteria;Bacteroidetes;Sphingobacteria;Sphingobacteriales;Chitinophagaceae;Niastella	0.00605437062245	0.00610111111111
Bacteria;Bacteroidetes;Sphingobacteria;Sphingobacteriales;Chitinophagaceae;Other	0.0660836531993	0.0660144444444
Bacteria;Bacteroidetes;Sphingobacteria;Sphingobacteriales;Cytophagaceae;Cytophaga	3.957104982e-05	3.66666666667e-05
Bacteria;Bacteroidetes;Sphingobacteria;Sphingobacteriales;Cytophagaceae;Dyadobacter	7.91420996399e-05	7.55555555556e-05
Bacteria;Bacteroidetes;Sphingobacteria;Sphingobacteriales;Cytophagaceae;Sporocytophaga	7.91420996399e-05	9.11111111111e-05
Bacteria;Bacteroidetes;Sphingobacteria;Sphingobacteriales;Other;Other	0.0177674013692	0.0180622222222
Bacteria;Bacteroidetes;Sphingobacteria;Sphingobacteriales;Sphingobacteriaceae;Mucilaginibacter	0.00947726643188	0.00969666666667
Bacteria;Bacteroidetes;Sphingobacteria;Sphingobacteriales;Sphingobacteriaceae;Other	5.93565747299e-05	2.22222222222e-05
Bacteria;Bacteroidetes;Sphingobacteria;Sphingobacteriales;Sphingobacteriaceae;Pedobacter	0.00015828419928	0.00015
Bacteria;Chlamydiae;Chlamydiae;Chlamydiales;Other;Other	0.00134541569388	0.00154555555556
Bacteria;Chlamydiae;Chlamydiae;Chlamydiales;Parachlamydiaceae;Neochlamydia	3.957104982e-05	4.22222222222e-05
Bacteria;Chlamydiae;Chlamydiae;Chlamydiales;Parachlamydiaceae;Other	0.00015828419928	0.000173333333333
Bacteria;Chlamydiae;Chlamydiae;Chlamydiales;Parachlamydiaceae;Parachlamydia	1.978552491e-05	2.44444444444e-05
Bacteria;Chloroflexi;Other;Other;Other;Other	1.978552491e-05	2.66666666667e-05
Bacteria;Firmicutes;Bacilli;Bacillales;Bacillaceae;Other	3.957104982e-05	5.22222222222e-05
Bacteria;Firmicutes;Bacilli;Bacillales;Other;Other	0.00100906177041	0.000842222222222
Bacteria;Firmicutes;Bacilli;Bacillales;Paenibacillaceae;Other	7.91420996399e-05	8.44444444444e-05
Bacteria;Firmicutes;Bacilli;Bacillales;Paenibacillaceae;Paenibacillus	0.00017806972419	0.000155555555556
Bacteria;Firmicutes;Bacilli;Bacillales;Thermoactinomycetaceae;Other	1.978552491e-05	2e-05
Bacteria;Firmicutes;Bacilli;Other;Other;Other	0.000474852597839	0.000578888888889
Bacteria;Firmicutes;Clostridia;Clostridiales;Clostridiaceae;Clostridium	7.91420996399e-05	8.22222222222e-05
Bacteria;Firmicutes;Clostridia;Other;Other;Other	0.000732064421669	0.00074
Bacteria;Firmicutes;Other;Other;Other;Other	0.0047683115033	0.00486555555556
Bacteria;Gemmatimonadetes;Gemmatimonadetes;Gemmatimonadales;Gemmatimonadaceae;Gemmatimonas	0.00712278896759	0.00706777777778
Bacteria;Nitrospira;Nitrospira;Nitrospirales;Nitrospiraceae;Nitrospira	0.00011871314946	0.000116666666667
Bacteria;OP10;OP10_genera_incertae_sedis;Other;Other;Other	0.000672707846939	0.000682222222222
Bacteria;Other;Other;Other;Other;Other	0.304815796763	0.303601111111
Bacteria;Planctomycetes;Planctomycetacia;Planctomycetales;Planctomycetaceae;Other	3.957104982e-05	4.66666666667e-05
Bacteria;Proteobacteria;Alphaproteobacteria;Caulobacterales;Caulobacteraceae;Phenylobacterium	0.00280954453722	0.00285111111111
Bacteria;Proteobacteria;Alphaproteobacteria;Other;Other;Other	0.059119148431	0.0592655555556
Bacteria;Proteobacteria;Alphaproteobacteria;Rhizobiales;Bradyrhizobiaceae;Bradyrhizobium	0.0189545328638	0.0190388888889
Bacteria;Proteobacteria;Alphaproteobacteria;Rhizobiales;Bradyrhizobiaceae;Nitrobacter	0.00896284278422	0.00913888888889
Bacteria;Proteobacteria;Alphaproteobacteria;Rhizobiales;Bradyrhizobiaceae;Other	0.00247319061375	0.00216222222222
Bacteria;Proteobacteria;Alphaproteobacteria;Rhizobiales;Brucellaceae;Brucella	0.000613351272209	0.000591111111111
Bacteria;Proteobacteria;Alphaproteobacteria;Rhizobiales;Brucellaceae;Other	0.0	4.44444444444e-06
Bacteria;Proteobacteria;Alphaproteobacteria;Rhizobiales;Hyphomicrobiaceae;Devosia	0.00023742629892	0.000245555555556
Bacteria;Proteobacteria;Alphaproteobacteria;Rhizobiales;Hyphomicrobiaceae;Hyphomicrobium	7.91420996399e-05	8.33333333333e-05
Bacteria;Proteobacteria;Alphaproteobacteria;Rhizobiales;Methylobacteriaceae;Methylobacterium	5.93565747299e-05	5.88888888889e-05
Bacteria;Proteobacteria;Alphaproteobacteria;Rhizobiales;Methylocystaceae;Other	7.91420996399e-05	7.88888888889e-05
Bacteria;Proteobacteria;Alphaproteobacteria;Rhizobiales;Other;Other	0.00878477306003	0.00920555555556
Bacteria;Proteobacteria;Alphaproteobacteria;Rhizobiales;Rhizobiaceae;Ensifer	0.00013849867437	0.000127777777778
Bacteria;Proteobacteria;Alphaproteobacteria;Rhizobiales;Rhizobiaceae;Other	0.000751849946579	0.000706666666667
Bacteria;Proteobacteria;Alphaproteobacteria;Rhizobiales;Xanthobacteraceae;Other	0.0	2.33333333333e-05
Bacteria;Proteobacteria;Alphaproteobacteria;Rhodospirillales;Acetobacteraceae;Other	0.00130584464406	0.00128222222222
Bacteria;Proteobacteria;Alphaproteobacteria;Rhodospirillales;Other;Other	0.000771635471489	0.000692222222222
Bacteria;Proteobacteria;Alphaproteobacteria;Rickettsiales;Rickettsiaceae;Rickettsia	5.93565747299e-05	6.66666666667e-05
Bacteria;Proteobacteria;Alphaproteobacteria;Sphingomonadales;Erythrobacteraceae;Other	0.0	6.66666666667e-06
Bacteria;Proteobacteria;Alphaproteobacteria;Sphingomonadales;Erythrobacteraceae;Porphyrobacter	0.00033635392347	0.000358888888889
Bacteria;Proteobacteria;Alphaproteobacteria;Sphingomonadales;Other;Other	0.00150369989316	0.00151555555556
Bacteria;Proteobacteria;Alphaproteobacteria;Sphingomonadales;Sphingomonadaceae;Other	0.00025721182383	0.000245555555556
Bacteria;Proteobacteria;Alphaproteobacteria;Sphingomonadales;Sphingomonadaceae;Sandaracinobacter	0.0001978552491	0.000191111111111
Bacteria;Proteobacteria;Alphaproteobacteria;Sphingomonadales;Sphingomonadaceae;Sphingobium	9.89276245499e-05	0.000101111111111
Bacteria;Proteobacteria;Alphaproteobacteria;Sphingomonadales;Sphingomonadaceae;Sphingomonas	0.000415496023109	0.000367777777778
Bacteria;Proteobacteria;Betaproteobacteria;Burkholderiales;Alcaligenaceae;Castellaniella	0.00017806972419	0.000195555555556
Bacteria;Proteobacteria;Betaproteobacteria;Burkholderiales;Alcaligenaceae;Other	1.978552491e-05	2.44444444444e-05
Bacteria;Proteobacteria;Betaproteobacteria;Burkholderiales;Burkholderiaceae;Burkholderia	0.00306675636105	0.00324222222222
Bacteria;Proteobacteria;Betaproteobacteria;Burkholderiales;Burkholderiaceae;Chitinimonas	1.978552491e-05	2.22222222222e-05
Bacteria;Proteobacteria;Betaproteobacteria;Burkholderiales;Burkholderiaceae;Cupriavidus	7.91420996399e-05	5e-05
Bacteria;Proteobacteria;Betaproteobacteria;Burkholderiales;Burkholderiaceae;Other	0.00017806972419	0.00017
Bacteria;Proteobacteria;Betaproteobacteria;Burkholderiales;Comamonadaceae;Other	0.000732064421669	0.000384444444444
Bacteria;Proteobacteria;Betaproteobacteria;Burkholderiales;Other;Other	0.0111590360492	0.0111
Bacteria;Proteobacteria;Betaproteobacteria;Burkholderiales;Oxalobacteraceae;Herbaspirillum	7.91420996399e-05	7.88888888889e-05
Bacteria;Proteobacteria;Betaproteobacteria;Burkholderiales;Oxalobacteraceae;Herminiimonas	0.000712278896759	0.000441111111111
Bacteria;Proteobacteria;Betaproteobacteria;Burkholderiales;Oxalobacteraceae;Massilia	0.00182026829172	0.00188555555556
Bacteria;Proteobacteria;Betaproteobacteria;Burkholderiales;Oxalobacteraceae;Other	0.00114756044478	0.00134333333333
Bacteria;Proteobacteria;Betaproteobacteria;Neisseriales;Neisseriaceae;Other	1.978552491e-05	2.22222222222e-05
Bacteria;Proteobacteria;Betaproteobacteria;Nitrosomonadales;Nitrosomonadaceae;Nitrosospira	0.0	3.33333333333e-06
Bacteria;Proteobacteria;Betaproteobacteria;Other;Other;Other	0.0807051561078	0.08165
Bacteria;Proteobacteria;Betaproteobacteria;Rhodocyclales;Rhodocyclaceae;Other	5.93565747299e-05	5.44444444444e-05
Bacteria;Proteobacteria;Deltaproteobacteria;Bdellovibrionales;Bacteriovoracaceae;Peredibacter	5.93565747299e-05	6.11111111111e-05
Bacteria;Proteobacteria;Deltaproteobacteria;Desulfuromonadales;Geobacteraceae;Geobacter	0.00298761426141	0.00298444444444
Bacteria;Proteobacteria;Deltaproteobacteria;Desulfuromonadales;Other;Other	3.957104982e-05	4.33333333333e-05
Bacteria;Proteobacteria;Deltaproteobacteria;Myxococcales;Cystobacteraceae;Anaeromyxobacter	3.957104982e-05	4.66666666667e-05
Bacteria;Proteobacteria;Deltaproteobacteria;Myxococcales;Cystobacteraceae;Other	0.00348225238416	0.00368888888889
Bacteria;Proteobacteria;Deltaproteobacteria;Myxococcales;Cystobacteraceae;Stigmatella	0.000771635471489	0.000608888888889
Bacteria;Proteobacteria;Deltaproteobacteria;Myxococcales;Haliangiaceae;Haliangium	0.00601479957263	0.00633555555556
Bacteria;Proteobacteria;Deltaproteobacteria;Myxococcales;Nannocystaceae;Nannocystis	3.957104982e-05	4.66666666667e-05
Bacteria;Proteobacteria;Deltaproteobacteria;Myxococcales;Other;Other	0.0340311028452	0.0336122222222
Bacteria;Proteobacteria;Deltaproteobacteria;Myxococcales;Polyangiaceae;Chondromyces	0.000791420996399	0.000505555555556
Bacteria;Proteobacteria;Deltaproteobacteria;Myxococcales;Polyangiaceae;Other	0.00037592497329	0.000364444444444
Bacteria;Proteobacteria;Deltaproteobacteria;Myxococcales;Polyangiaceae;Sorangium	0.00255233271339	0.00259
Bacteria;Proteobacteria;Deltaproteobacteria;Other;Other;Other	0.00623244034664	0.00618555555556
Bacteria;Proteobacteria;Gammaproteobacteria;Enterobacteriales;Enterobacteriaceae;Other	1.978552491e-05	1.55555555556e-05
Bacteria;Proteobacteria;Gammaproteobacteria;Gammaproteobacteria_incertae_sedis;Solimonas;Other	0.00033635392347	0.000343333333333
Bacteria;Proteobacteria;Gammaproteobacteria;Legionellales;Coxiellaceae;Aquicella	5.93565747299e-05	5.88888888889e-05
Bacteria;Proteobacteria;Gammaproteobacteria;Legionellales;Legionellaceae;Tatlockia	0.0	1.55555555556e-05
Bacteria;Proteobacteria;Gammaproteobacteria;Other;Other;Other	0.0168770527482	0.0169477777778
Bacteria;Proteobacteria;Gammaproteobacteria;Pseudomonadales;Pseudomonadaceae;Cellvibrio	0.000652922322029	0.000655555555556
Bacteria;Proteobacteria;Gammaproteobacteria;Pseudomonadales;Pseudomonadaceae;Other	0.000692493371849	0.000631111111111
Bacteria;Proteobacteria;Gammaproteobacteria;Pseudomonadales;Pseudomonadaceae;Pseudomonas	0.00571801669898	0.00574777777778
Bacteria;Proteobacteria;Gammaproteobacteria;Xanthomonadales;Other;Other	0.00031656839856	0.00028
Bacteria;Proteobacteria;Gammaproteobacteria;Xanthomonadales;Sinobacteraceae;Nevskia	7.91420996399e-05	8.22222222222e-05
Bacteria;Proteobacteria;Gammaproteobacteria;Xanthomonadales;Xanthomonadaceae;Dokdonella	0.00205769459064	0.00206888888889
Bacteria;Proteobacteria;Gammaproteobacteria;Xanthomonadales;Xanthomonadaceae;Dyella	0.000514423647659	0.000494444444444
Bacteria;Proteobacteria;Gammaproteobacteria;Xanthomonadales;Xanthomonadaceae;Other	0.00223576431483	0.00220111111111
Bacteria;Proteobacteria;Gammaproteobacteria;Xanthomonadales;Xanthomonadaceae;Xanthomonas	0.00013849867437	0.000134444444444
Bacteria;Proteobacteria;Other;Other;Other;Other	0.13527363381	0.134655555556
Bacteria;Spirochaetes;Spirochaetes;Spirochaetales;Leptospiraceae;Turneriella	0.0	2.22222222222e-06
Bacteria;TM7;TM7_genera_incertae_sedis;Other;Other;Other	0.00433302995528	0.00421222222222
Bacteria;Verrucomicrobia;Other;Other;Other;Other	0.000534209172569	0.000715555555556
Bacteria;Verrucomicrobia;Spartobacteria;Other;Other;Other	1.978552491e-05	1.88888888889e-05
Bacteria;Verrucomicrobia;Spartobacteria;Spartobacteria_genera_incertae_sedis;Other;Other	0.00031656839856	0.000305555555556
Bacteria;Verrucomicrobia;Subdivision3;Subdivision3_genera_incertae_sedis;Other;Other	0.00906177040877	0.00885777777778
Bacteria;Verrucomicrobia;Subdivision5;Subdivision5_genera_incertae_sedis;Other;Other	9.89276245499e-05	8.88888888889e-05
Unclassified;Other;Other;Other;Other;Other	0.00271061691267	0.00281888888889
